# Supplementary material for: Development of PBPK Population Model for End-Stage Renal Disease Patients to Inform OATP1B-, BCRP-, P-gp-, and CYP3A4-Mediated Drug Disposition with Individual Influencing Factors
Source: Pharmaceutics. 2025 Aug 20;17(8):1078. doi: 10.3390/pharmaceutics17081078 (PMC12389332; doi:10.3390/pharmaceutics17081078)
Supplement: Supplementary file 1 [file pharmaceutics-17-01078-s001.zip]

Archive with 1 entries (1 files):
- pharmaceutics-3743787-supplementary.pdf
